# Supplementary material for: Exploring the exercise for enhancing postural control, gait, and muscle strength in older adults with diabetic peripheral neuropathy: a systematic review and meta-analysis
Source: Front Aging. 2025 Apr 29;6:1507232. doi: 10.3389/fragi.2025.1507232 (PMC12069999; doi:10.3389/fragi.2025.1507232)
Supplement: Supplementary file 1 [file Table1.csv]

Search number	Query	Sort By	Filters	Search Details	Results	Time
4	(((((((((((Physical Activity) OR (Exercises)) OR (training)) OR (Aerobic Exercise)) OR (balance exercise)) OR (Weight-Bearing exercise)) OR (Resistance exercise training)) OR (sensorimotor training)) OR (Tai chi)) OR (Isometric) AND (diabetic peripheral neuropathy) AND (Randomized Controlled Trial AND (clinicaltrial[Filter] OR randomizedcontrolledtrial[Filter]))		Clinical Trial, Randomized Controlled Trial	(("exercise"[MeSH Terms] OR "exercise"[All Fields] OR ("physical"[All Fields] AND "activity"[All Fields]) OR "physical activity"[All Fields] OR ("exercise"[MeSH Terms] OR "exercise"[All Fields] OR "exercises"[All Fields] OR "exercise therapy"[MeSH Terms] OR ("exercise"[All Fields] AND "therapy"[All Fields]) OR "exercise therapy"[All Fields] OR "exercising"[All Fields] OR "exercise s"[All Fields] …	137	20:38:26
3	Randomized Controlled Trial		Clinical Trial, Randomized Controlled Trial	("randomized controlled trial"[Publication Type] OR "randomized controlled trials as topic"[MeSH Terms] OR "randomized controlled trial"[All Fields] OR "randomised controlled trial"[All Fields]) AND (clinicaltrial[Filter] OR randomizedcontrolledtrial[Filter])	599,708	20:36:48
2	diabetic peripheral neuropathy		Clinical Trial, Randomized Controlled Trial	(("diabete"[All Fields] OR "diabetes mellitus"[MeSH Terms] OR ("diabetes"[All Fields] AND "mellitus"[All Fields]) OR "diabetes mellitus"[All Fields] OR "diabetes"[All Fields] OR "diabetes insipidus"[MeSH Terms] OR ("diabetes"[All Fields] AND "insipidus"[All Fields]) OR "diabetes insipidus"[All Fields] OR "diabetic"[All Fields] OR "diabetics"[All Fields] OR "diabets"[All Fields]) AND ("peripheral …	1,472	20:36:35
1	(((((((((Physical Activity) OR (Exercises)) OR (training)) OR (Aerobic Exercise)) OR (balance exercise)) OR (Weight-Bearing exercise)) OR (Resistance exercise training)) OR (sensorimotor training)) OR (Tai chi)) OR (Isometric)		Clinical Trial, Randomized Controlled Trial	("exercise"[MeSH Terms] OR "exercise"[All Fields] OR ("physical"[All Fields] AND "activity"[All Fields]) OR "physical activity"[All Fields] OR ("exercise"[MeSH Terms] OR "exercise"[All Fields] OR "exercises"[All Fields] OR "exercise therapy"[MeSH Terms] OR ("exercise"[All Fields] AND "therapy"[All Fields]) OR "exercise therapy"[All Fields] OR "exercising"[All Fields] OR "exercise s"[All Fields] O…	155,547	20:36:16
